# Supplementary material for: Applying Cognitive Learning Strategies to Enhance Learning and Retention in Clinical Teaching Settings
Source: MedEdPORTAL. 2019 Nov 1;15:10850. doi: 10.15766/mep_2374-8265.10850 (PMC6946583; doi:10.15766/mep_2374-8265.10850)
Supplement: Supplementary file 1 — A. Handouts.docx B. Introduction Slides.pptx C. Spaced Retrieval Practice Facilitator Guide.docx D. Interleaving Facilitator Guide and Handout.docx E. Elaboration Facilitator Guide and Handout.docx F. Generation Facilitator Guide and Handout.docx G. Reflection Facilitator Guide and Handout.docx H. Commitment-to-Change Initial Form.docx I. Commitment-to-Change Follow-up Form.docx [file mep-15-10850-s001.zip]

Archive with 10 entries (10 files):
- _Educational_Summary_Report_10850.pdf
- A. Handouts.docx
- B. Introduction Slides.pptx
- C. Spaced Retrieval Practice Facilitator Guide.docx
- D. Interleaving Facilitator Guide and Handout.docx
- E. Elaboration Facilitator Guide and Handout.docx
- F. Generation Facilitator Guide and Handout.docx
- G. Reflection Facilitator Guide and Handout.docx
- H. Commitment-to-Change Initial Form.docx
- I. Commitment-to-Change Follow-up Form.docx
